# Supplementary material for: Expanding the Reactive Sulfur Metabolome: Intracellular and Efflux Measurements of Small Oxoacids of Sulfur (SOS) and H2S in Human Primary Vascular Cell Culture
Source: Molecules. 2021 Nov 26;26(23):7160. doi: 10.3390/molecules26237160 (PMC8659008; doi:10.3390/molecules26237160)
Supplement: Supplementary file 1 [file molecules-26-07160-s001.zip]

Archive with 1 entries (1 files):
- molecules-1456867-supplementary.pdf
